# Supplementary material for: Prognostic Factors Associated with Acute Heart Failure in Patients Admitted for COVID-19: Analysis of the SEMI-COVID-19 Registry
Source: J Clin Med. 2023 Jul 12;12(14):4649. doi: 10.3390/jcm12144649 (PMC10380653; doi:10.3390/jcm12144649)
Supplement: Supplementary file 1 [file jcm-12-04649-s001.zip]

Archive with 1 entries (1 files):
- jcm-2415867-supplementary.pdf
